# Supplementary material for: Distinct Variations in Gene Expression and Cell Composition across Lichen Planus Subtypes
Source: Int J Mol Sci. 2024 Sep 8;25(17):9720. doi: 10.3390/ijms25179720 (PMC11396712; doi:10.3390/ijms25179720)
Supplement: Supplementary file 1 [file ijms-25-09720-s001.zip]

Archive with 1 entries (1 files):
- ijms-3163656-supplementary.pdf
